# Supplementary material for: Bulbils of Aerial Yam Attenuate Ethanol-Induced Hepatotoxicity in HepG2 Cells through Inhibition of Oxidative Stress by Activation of the Nuclear Factor Erythroid-2-Related Factor 2 Signaling Pathway
Source: Nutrients. 2024 Feb 16;16(4):542. doi: 10.3390/nu16040542 (PMC10892442; doi:10.3390/nu16040542)
Supplement: Supplementary file 1 [file nutrients-16-00542-s001.zip]

Archive with 1 entries (1 files):
- nutrients-2819733-supplementary.pdf
